# Supplementary material for: Light-Programmed Bistate Colloidal Actuation Based on Photothermal Active Plasmonic Substrate
Source: Research (Wash D C). 2023 Jan 10;6:0020. doi: 10.34133/research.0020 (PMC10076013; doi:10.34133/research.0020)
Supplement: Supplementary 2 — Movies S1 to S8 [file research.0020.f2.zip]

Archive with 8 entries (8 files):
- videoS1.mp4
- VideoS2.mp4
- videoS3.mp4
- VideoS4.mp4
- videoS5.mp4
- videoS6.mp4
- VideoS7.mp4
- videoS8.mp4
